# Supplementary material for: Sarcopenia severity is related to arterial stiffness and hypertension in older Korean population without underweight and obesity: population based cross-sectional study
Source: Front Public Health. 2024 Oct 30;12:1469196. doi: 10.3389/fpubh.2024.1469196 (PMC11557409; doi:10.3389/fpubh.2024.1469196)
Supplement: Supplementary file 1 [file Table_1.XLSX]

## Sheet: Supplementary table 1
Table S1. Characteristics of young reference group
	Overall subjects (n = 4918)			Male subjects (n = 1910)			Female subjects (n = 3008)			P Value
Sarcopenia index†	28.89	±	4.27	33.1	±	2.92	26.22	±	2.47	< 0.001
Age, year	31.4	±	5.5	31.3	±	5.5	31.5	±	5.5	= 0.261
Height, cm†	165.4	±	8.5	173.4	±	5.8	160.4	±	5.5	< 0.001
Body weight, kg†	62.8	±	12.9	72.4	±	11.5	56.7	±	9.6	< 0.001
Body mass index, kg/m2†	22.8	±	3.6	24.1	±	3.4	22	±	3.5	< 0.001
WC, cm	77.25	±	10.28	82.75	±	9.38	73.75	±	9.25	< 0.001
ASM, kg	18.29	±	5.18	23.81	±	3.32	14.79	±	2.29	< 0.001
Values are means ± SD. †Mann-Whitney U test was applied to assess the difference between groups. Sarcopenia index = (ASM/body mass) × 100; WC = Waist circumference; ASM = Appendicular skeletal muscle mass..

## Sheet: Supplementary table 2
Table S2. Characteristics of study subjects
	Overall subjects (n = 2237)			Male subjects (n = 1113)			Female subjects (n = 1124)			P Value
Waist circumference, cm†	78.5952	±	5.70298	79.7136	±	5.9888	77.4841	±	5.16987	< 0.001
Lean mass, kg†	39.5664	±	7.26037	40.2063	±	7.5066	38.9306	±	6.94914	< 0.001
Fat mass, kg†	14.483	±	4.11239	14.8437	±	4.13962	14.1248	±	4.05354	< 0.001
Percentage of fat mass, %†	27.0039	±	7.54181	27.2164	±	7.66665	26.7928	±	7.40974	< 0.001
Total cholesterol, mg/dL†	191.53	±	36.536	191.65	±	37.046	191.4	±	36.022	= 0.438
High density lipoprotein cholesterol, mg/dL†	47.4513	±	11.3917	47.0918	±	11.5029	47.8084	±	11.2689	< 0.001
Triglyceride, mg/dL†	134.82	±	90.731	138.48	±	89.429	131.19	±	91.863	< 0.001
Glucose, mg/dL†	101.54	±	26.557	102.31	±	25.49	100.77	±	27.551	< 0.001
HbA1c, %†	6.60274	±	1.31953	6.6042	±	1.25476	6.60117	±	1.38595	< 0.01
AST, IU/L†	23.79	±	12.844	23.41	±	10.895	24.17	±	14.513	< 0.001
ALT, IU/L†	19	±	11.345	18.93	±	11.264	19.07	±	11.424	< 0.001
WBC count (103/µL)† (n = 2211)	5.99186	±	1.71965	6.05337	±	1.70281	5.931	±	1.73402	< 0.001
TyG index† (n = 2211)	8.65153	±	0.606768	8.68549	±	0.610443	8.61792	±	0.601229	< 0.001
MVPA, min†	238.36	±	580.414	231.61	±	601.149	245.06	±	558.977	< 0.001
Total energy intake, kcal/d	1698.8	±	671.063	1707.24	±	644.866	1690.43	±	696.014	< 0.001
Protein, g/d†	56.2417	±	30.3751	56.791	±	29.4867	55.696	±	31.2233	< 0.001
Fat, g/d	23.7258	±	22.8389	24.0172	±	20.8384	23.4364	±	24.6628	< 0.001
Carbohydrate, g/d†	308.541	±	114.505	308.546	±	106.917	308.536	±	121.576	= 0.986
Dyslipidemia medication use, %	8.6			6.5			10.7			< 0.001
Houshold income, %										< 0.001
Low	47.1			43.7			50.4
Lower-middle	25.6			26.3			25
Upper middle	15.8			16.4			15.2
High	11.5			13.6			9.4
Education level, %										< 0.001
Primary school	64.7			47.8	±		81.4
Middle school	13.8			18.8			8.9
High school	14.4			21.4			7.4
College	7.1			12	±		2.3
Drinking, %										< 0.001
Never	45.3			29.2	±		61.3	±
≤ once a week	33.9			33.1	±		34.7	±
2-3 times/week	8.6			15.1	±		2.2	±
≥ 4 times/week	12.2			22.6	±		1.8	±
Smoking, %										< 0.001
Never	31.4			32.7	±		30.1	±
Former smoking	11			11.6	±		10.3	±
Current smoking	57.7			55.7	±		59.6	±
Values are means ± SD. †Mann-Whitney U test was applied to assess the difference between groups. HbA1c = Hemoglobin A1c; AST = aspartate transaminase; ALT = alanine aminotransferase; MVPA = moderate-to-vigorous physical activity

## Sheet: Supplementary table 3
Table S3. Characteristics and trends of subjects according to sarcopenia level
	A. Normal (95% CI) (n = 1433)				B. Moderate sarcopenia (95% CI) (n = 276)				C. Severe sarcopenia (95% CI) (n = 528)				Post-hoc	Trend‡
Waist circumference, cm†	78.0258	±	5.6488	(77.99, 78.06)	79.2127	±	6.18572	(79.12, 79.30)	79.8208	±	5.34901	(79.77, 79.88)	A < B < C	< 0.001
Lean mass, kg†	41.8596	±	7.31988	(41.81, 41.91)	37.7137	±	6.3483	(37.62, 37.80)	34.2976	±	3.60391	(34.26, 34.33)	A > B > C	< 0.001
Fat mass, kg†	12.8293	±	3.54474	(12.81, 12.85)	16.3728	±	3.67712	(16.32, 16.43)	17.9928	±	2.98055	(17.96, 18.02)	A < B < C	< 0.001
Percentage of fat mass, %†	23.6757	±	6.59936	(23.63, 23.72)	30.3305	±	5.92285	(30.25, 30.41)	34.3168	±	3.89095	(34.28, 34.36)	A < B < C	< 0.001
Total cholesterol, mg/dL†	186.91	±	35.244	(186.69, 187.13)	193.06	±	35.672	(192.55, 193.57)	203.27	±	37.72	(202.88, 203.66)	A < B < C	< 0.001
High density lipoprotein cholesterol, mg/dL†	47.7933	±	11.4765	(47.72, 47.86)	46.3722	±	11.2902	(46.21, 46.53)	47.0858	±	11.1647	(46.97, 47.20)	A > B, B < C A > C	< 0.001
Triglyceride, mg/dL†	129.62	±	93.963	(129.03, 130.20)	137.78	±	85.223	(136.57, 138.99)	147.43	±	82.938	(146.58, 148.29)	A < B < C	< 0.001
Glucose, mg/dL†	101.01	±	26.996	(100.85, 101.18)	102.5	±	21.686	(102.19, 102.81)	102.46	±	27.593	(102.18, 102.74)	A < B, C	< 0.001
HbA1c, %†	6.60295	±	1.40905	(6.59, 6.62)	6.49657	±	1.00528	(6.47, 6.52)	6.66527	±	1.26438	(6.64, 6.69)	A < B < C	< 0.001
AST, IU/L†	24.57	±	14.644	(24.48, 24.66)	23.57	±	11.552	(23.40, 23.73)	21.78	±	6.412	(21.71, 21.85)	A > B > C	< 0.001
ALT, IU/L†	19.43	±	11.808	(19.36, 19.50)	19.4	±	14.498	(19.19, 19.60)	17.63	±	7.377	(17.57, 17.71)	A > B > C	< 0.001
WBC count (103/µL)† (n = 2211)	5.93541	±	1.67048	(5.92, 5.95)	6.11883	±	1.86918	(6.09, 6.15)	6.08017	±	1.76314	(6.06, 6.10)	A < B, C	< 0.001
TyG index† (n = 2211)	8.6	±	0.62	(8.59, 8.60)	8.7	±	0.58	(8.70, 8.71)	8.77	±	0.57	(8.77, 8.78)	A < B < C	< 0.001
MVPA, min†	19.43	±	11.808	(19.36, 19.50)	19.4	±	14.498	(19.19, 19.60)	17.63	±	7.377	(17.56, 17.71)	A > B > C	< 0.001
Total energy intake, kcal/d†	1796.8	±	711.574	(1792.36, 1801.23)	1637	±	559.698	(1629.04, 1644.96)	1464.58	±	535.465	(1459.07, 1470.09)	A > B > C	< 0.001
Protein, g/d†	59.6704	±	32.3634	(59.47, 59.87)	54.1852	±	27.7766	(53.79, 54.58)	47.9907	±	23.6677	(47.75, 48.23)	A > B > C	< 0.001
Fat, g/d†	25.4514	±	25.5029	(25.29, 25.61)	22.5138	±	18.6948	(22.25, 22.78)	19.6661	±	15.3635	(19.51, 19.82)	A > B > C	< 0.001
Carbohydrate, g/d†	321.144	±	120.206	(320.39, 321.89)	303.002	±	99.0965	(301.59, 304.41)	277.153	±	98.7997	(276.14, 278.17)	A > B > C	< 0.001
Values are means ± SD. †Mann-Whitney U test was applied to assess the difference between groups. ‡Jonckheere-Terpstra test was used to assess the trend among three groups. AST = aspartate transaminase; ALT = alanine aminotransferase; MVPA = moderate-to-vigorous physical activity
